# Supplementary material for: KLF7 Blocks MKNK2/HIF‐1 Pathway‐Mediated M1 Microglia Polarization to Ameliorate Ischemic Stroke‐Induced Neurological Injury
Source: Brain Behav. 2025 Sep 9;15(9):e70850. doi: 10.1002/brb3.70850 (PMC12417964; doi:10.1002/brb3.70850)
Supplement: Supplementary file 2 — Supplementary Material: brb370850‐sup‐0002‐SuppMat.xlsx [file BRB3-15-e70850-s001.xlsx]

## Sheet: Sheet1
TLR2	CXXC5	ST8SIA4	TMIGD3///ADORA3	MFHAS1	ELMO1	FAM72A	MTDH
TAC4	FANCC	RASSF5	ADNP	FDFT1	UGT1A5///UGT1A9///UGT1A3///UGT1A2///UGT1A8///UGT1A7C///UGT1A6///UGT1A1	FCHSD2	BMP2K
AMPD1	EP300	KLF7	ATF7	PGAM2	CFH	ZC3H8	OSBPL1A
FAM210A	PIK3AP1	TRIM36	RFX3	TRPC6	SERPINI1	EOGT	CAMK2G
TRPV3	OMG	MKNK2	OPHN1	EIF4EBP1	DIP2C	GMPPB	PAN3
EML4	DHX57	LRRTM2	CRISPLD1	WNK1	KMT2E	NRROS	CD180
LRIF1	MTUS1	SAMD4A	CAMK2D	ARGLU1	CASC1	USP6NL	KIF21B
SETD5	BMP10	PRKCQ	PTPRE	SAMD9L	ZUFSP	CYFIP1	LRP2BP
NSUN4	LDHC	IL18	CAPNS2	ANKRD37	PICALM	ZCCHC7	TAB2
PLCL2	TRIM13	KLF3	BIN2	PDE3B	APBB1IP	GATAD2B
